# Supplementary material for: Antioxidant Properties, Bioactive Compounds Contents, and Chemical Characterization of Two Wild Edible Mushroom Species from Morocco: Paralepista flaccida (Sowerby) Vizzini and Lepista nuda (Bull.) Cooke
Source: Molecules. 2023 Jan 23;28(3):1123. doi: 10.3390/molecules28031123 (PMC9920256; doi:10.3390/molecules28031123)
Supplement: Supplementary file 1 [file molecules-28-01123-s001.zip]

Archive with 1 entries (1 files):
- molecules-2158325-supplementary.pdf
